# Supplementary material for: Chaperone-Assisted Mitotic Actin Remodeling by BAG3 and HSPB8 Involves the Deacetylase HDAC6 and Its Substrate Cortactin
Source: Int J Mol Sci. 2020 Dec 25;22(1):142. doi: 10.3390/ijms22010142 (PMC7795263; doi:10.3390/ijms22010142)
Supplement: Supplementary file 1 [file ijms-22-00142-s001.zip]

Archive with 15 entries (14 files):
- Supplementary files_RR/
- Supplementary files_RR/.DS_Store
- __MACOSX/Supplementary files_RR/._.DS_Store
- Supplementary files_RR/FigS4R.tif
- __MACOSX/Supplementary files_RR/._FigS4R.tif
- Supplementary files_RR/Video 1_siCtl.mp4
- __MACOSX/Supplementary files_RR/._Video 1_siCtl.mp4
- Supplementary files_RR/FigS3R.tif
- __MACOSX/Supplementary files_RR/._FigS3R.tif
- Supplementary files_RR/Video 2_siBAG3.mp4
- __MACOSX/Supplementary files_RR/._Video 2_siBAG3.mp4
- Supplementary files_RR/FigS2R.tif
- __MACOSX/Supplementary files_RR/._FigS2R.tif
- Supplementary files_RR/FigS1R.tif
- __MACOSX/Supplementary files_RR/._FigS1R.tif
